# Supplementary material for: Engineering and Evaluation of a Live-Attenuated Vaccine Candidate with Enhanced Type 1 Fimbriae Expression to Optimize Protection Against Salmonella Typhimurium
Source: Vaccines (Basel). 2025 Jun 19;13(6):659. doi: 10.3390/vaccines13060659 (PMC12197609; doi:10.3390/vaccines13060659)
Supplement: Supplementary file 1 [file vaccines-13-00659-s001.zip]

Archive with 1 entries (1 files):
- vaccines-3684754-supplementary.pdf
